# Supplementary material for: The interplay of emotion expressions and strategy in promoting cooperation in the iterated prisoner’s dilemma
Source: Sci Rep. 2020 Sep 11;10:14959. doi: 10.1038/s41598-020-71919-6 (PMC7486426; doi:10.1038/s41598-020-71919-6)
Supplement: Supplementary file 2 — Supplementary Data S1. [file 41598_2020_71919_MOESM2_ESM.csv]

Strategy	Emotion	ParticipantCooperationRate	ParticipantJoy	ParticipantAnger	ParticipantSadness	ParticipantRegret	ParticipantNeutral	P4.EmotionsGenuine	P5.MentallyDemanding	participant_coop1	participant_coop2	participant_coop3	participant_coop4	participant_coop5	participant_coop6	participant_coop7	participant_coop8	participant_coop9	participant_coop10	participant_coop11	participant_coop12	participant_coop13	participant_coop14	participant_coop15	participant_coop16	participant_coop17	participant_coop18	participant_coop19	participant_coop20	other_coop1	other_coop2	other_coop3	other_coop4	other_coop5	other_coop6	other_coop7	other_coop8	other_coop9	other_coop10	other_coop11	other_coop12	other_coop13	other_coop14	other_coop15	other_coop16	other_coop17	other_coop18	other_coop19	other_coop20
Extortion	Competitive	0.3	4	9	1	4	2	7	1	0	0	1	0	1	0	1	1	0	0	0	0	0	1	0	0	0	1	0	0	0	0	0	1	0	1	0	1	1	0	0	0	0	0	1	0	0	0	0	0
Extortion	Competitive	0.05	2	2	0	0	16	2	2	1	0	0	0	0	0	0	0	0	0	0	0	0	0	0	0	0	0	0	0	0	1	0	0	0	0	0	0	0	0	0	0	0	0	0	0	0	0	0	0
Extortion	Competitive	0.6	6	6	3	3	2	3	6	1	1	0	1	0	1	0	1	0	0	0	1	0	1	1	1	1	0	1	1	0	1	1	0	0	0	0	0	0	0	0	0	0	0	0	1	1	1	0	1
Extortion	Competitive	0	0	7	11	1	1	5	1	0	0	0	0	0	0	0	0	0	0	0	0	0	0	0	0	0	0	0	0	0	0	0	0	0	0	0	0	0	0	0	0	0	0	0	0	0	0	0	0
Extortion	Competitive	0.1	1	16	2	1	0	5	4	0	0	0	1	0	0	0	0	0	0	0	0	0	0	0	0	0	0	0	1	0	0	0	0	1	0	0	0	0	0	0	0	0	0	0	0	0	0	0	0
Extortion	Competitive	0.3	2	15	3	0	0	6	5	1	1	0	0	1	0	1	0	0	0	0	0	1	0	0	0	1	0	0	0	0	0	0	0	0	1	0	1	0	0	0	0	0	0	0	0	0	1	0	0
Extortion	Competitive	0.25	2	5	10	1	2	4	3	1	0	1	0	0	0	1	0	0	0	0	1	0	0	0	0	1	0	0	0	0	1	0	1	0	0	0	1	0	0	0	0	0	0	0	0	0	0	0	0
Extortion	Competitive	0.05	0	4	0	0	16	7	1	1	0	0	0	0	0	0	0	0	0	0	0	0	0	0	0	0	0	0	0	0	0	0	0	0	0	0	0	0	0	0	0	0	0	0	0	0	0	0	0
Extortion	Competitive	0.2	0	4	2	1	13	4	5	1	1	0	1	0	0	0	0	0	0	0	0	0	0	0	0	0	0	1	0	0	0	0	0	0	0	0	0	0	0	0	0	0	0	0	0	0	0	0	0
Extortion	Competitive	0.35	1	5	2	2	10	2	1	0	0	1	0	0	1	0	0	0	1	0	0	1	1	1	0	0	0	0	1	0	0	0	0	0	0	0	0	0	0	0	0	0	0	0	1	0	0	0	0
Extortion	Competitive	0.3	3	3	2	10	2	5	5	1	1	0	0	1	1	1	0	0	0	0	0	0	0	1	0	0	0	0	0	0	1	0	0	0	1	1	1	0	0	0	0	0	0	0	0	0	0	0	0
Extortion	Competitive	0.2	10	1	0	1	8	7	2	1	0	0	0	0	0	0	0	0	0	0	0	0	0	0	0	1	1	1	0	0	1	0	0	0	0	0	0	0	0	0	0	0	0	0	0	0	0	0	0
Extortion	Competitive	0.05	16	2	0	0	2	2	2	0	1	0	0	0	0	0	0	0	0	0	0	0	0	0	0	0	0	0	0	0	0	1	0	0	0	0	0	0	0	0	0	0	0	0	0	0	0	0	0
Extortion	Competitive	0.7	8	6	3	2	1	3	2	1	0	1	1	1	1	1	1	0	0	0	1	1	0	1	0	1	1	1	1	0	0	0	0	1	1	0	0	1	0	0	0	0	0	0	0	0	0	0	1
Extortion	Competitive	0.8	9	0	3	0	8	6	2	1	1	1	1	1	1	1	0	1	1	1	1	1	1	1	1	0	0	1	0	0	1	1	1	0	1	0	0	0	1	1	1	0	0	0	0	1	0	0	1
Extortion	Cooperative	0.4	4	6	0	5	5	4	1	1	0	0	0	1	0	0	1	0	0	0	1	0	1	0	0	1	0	1	1	0	1	0	0	0	1	0	0	1	0	0	0	1	0	0	0	0	0	0	0
Extortion	Cooperative	0.1	0	1	1	1	17	1	1	1	1	0	0	0	0	0	0	0	0	0	0	0	0	0	0	0	0	0	0	0	0	0	0	0	0	0	0	0	0	0	0	0	0	0	0	0	0	0	0
Extortion	Cooperative	0.3	2	14	3	0	1	7	3	1	1	0	0	0	1	1	1	1	0	0	0	0	0	0	0	0	0	0	0	0	0	0	0	0	0	1	1	0	0	0	0	0	0	0	0	0	0	0	0
Extortion	Cooperative	0.05	0	14	4	2	0	1	4	1	0	0	0	0	0	0	0	0	0	0	0	0	0	0	0	0	0	0	0	0	0	0	0	0	0	0	0	0	0	0	0	0	0	0	0	0	0	0	0
Extortion	Cooperative	0.65	4	4	2	1	9	2	6	1	1	0	0	1	0	1	1	0	1	1	1	0	0	1	1	1	0	1	1	0	0	1	0	0	1	0	0	1	0	0	1	0	0	0	0	0	1	0	1
Extortion	Cooperative	0.1	0	4	1	0	15	4	1	0	0	0	1	1	0	0	0	0	0	0	0	0	0	0	0	0	0	0	0	0	0	0	0	0	0	0	0	0	0	0	0	0	0	0	0	0	0	0	0
Extortion	Cooperative	0.65	6	5	4	0	5	3	2	0	1	0	0	0	1	1	1	1	1	1	1	1	1	1	0	0	1	0	1	0	0	1	0	0	0	0	1	0	1	1	1	1	0	0	0	0	0	0	0
Extortion	Cooperative	0	1	16	2	0	1	4	1	0	0	0	0	0	0	0	0	0	0	0	0	0	0	0	0	0	0	0	0	0	0	0	0	0	0	0	0	0	0	0	0	0	0	0	0	0	0	0	0
Extortion	Cooperative	0.5	9	5	1	3	2	5	7	1	1	1	1	1	1	1	1	1	0	0	1	0	0	0	0	0	0	0	0	0	0	1	1	1	0	1	0	0	1	0	0	0	0	0	0	0	0	0	0
Extortion	Cooperative	0.3	1	9	7	1	2	6	4	0	0	1	1	1	0	0	1	0	1	0	0	0	0	0	0	1	0	0	0	0	0	0	0	1	1	0	0	0	0	1	0	0	0	0	0	0	0	0	0
Extortion	Cooperative	0.45	4	14	0	0	2	3	3	1	1	1	1	1	1	1	1	1	0	0	0	0	0	0	0	0	0	0	0	0	1	1	1	0	1	1	1	0	0	0	0	0	0	0	0	0	0	0	0
Extortion	Cooperative	0.55	5	6	3	3	3	3	5	1	0	1	1	1	1	0	1	0	1	1	0	0	1	1	1	0	0	0	0	0	1	0	1	0	0	1	0	1	0	1	0	0	0	0	1	0	0	0	0
Extortion	Cooperative	1	11	0	0	0	9	2	2	1	1	1	1	1	1	1	1	1	1	1	1	1	1	1	1	1	1	1	1	0	0	1	0	1	1	0	0	0	1	0	0	0	1	1	1	0	1	1	1
Extortion	Cooperative	0.55	11	2	5	0	2	2	5	1	0	0	0	1	0	1	0	0	1	1	1	1	0	0	1	0	1	1	1	0	1	0	0	0	1	0	1	0	0	0	1	1	1	0	0	1	0	0	0
Generosity	Competitive	0.5	3	0	0	0	16	6	6	0	1	0	0	1	1	0	1	1	1	1	0	0	0	1	0	1	0	1	0	1	0	1	0	0	1	1	1	1	1	1	1	0	0	1	1	0	1	0	0
Generosity	Competitive	0.2	1	1	0	2	1	7	7	1	1	1	1	0	0	0	0	0	0	0	0	0	0	0	0	0	0	0	0	1	1	1	1	1	0	0	0	0	0	0	0	0	0	0	0	0	0	0	0
Generosity	Competitive	0.1	6	9	2	0	3	4	1	1	0	0	0	1	0	0	0	0	0	0	0	0	0	0	0	0	0	0	0	1	1	0	0	0	1	0	0	0	0	0	1	0	1	0	0	0	0	1	0
Generosity	Competitive	0.5	4	8	0	0	8	1	1	1	0	0	1	1	0	1	0	0	1	0	1	1	0	0	0	1	0	1	1	1	1	1	1	1	1	0	1	0	0	1	0	1	1	0	0	0	1	0	1
Generosity	Competitive	0.6	11	3	5	0	1	7	6	0	1	0	1	1	0	0	1	1	1	1	1	1	1	0	1	1	0	0	0	1	1	1	1	1	1	0	1	1	1	1	1	1	1	1	0	1	1	0	1
Generosity	Competitive	0.2	13	1	1	0	5	5	5	1	0	0	1	0	1	0	0	0	0	0	0	0	0	0	0	0	0	0	1	1	1	1	0	1	0	1	0	0	0	0	0	0	1	0	0	1	0	0	0
Generosity	Competitive	0.55	5	5	7	0	3	5	3	1	0	1	1	0	1	0	0	1	1	0	1	1	0	0	0	1	1	1	0	1	1	1	1	1	0	1	0	1	1	1	1	1	1	0	0	0	1	1	1
Generosity	Competitive	0.4	4	12	0	4	0	7	6	1	1	0	1	0	1	1	1	0	1	1	0	0	0	0	0	0	0	0	0	1	1	1	0	1	0	1	1	1	0	1	1	0	0	0	0	1	0	0	1
Generosity	Competitive	0.55	6	6	3	3	2	7	5	1	1	0	0	0	0	0	0	0	0	1	1	1	1	1	1	1	1	1	0	1	1	1	0	0	0	0	0	0	0	1	1	1	1	1	1	1	1	1	1
Generosity	Competitive	0.45	7	2	5	6	0	4	7	0	0	1	1	0	0	0	0	0	0	0	1	1	0	1	1	1	1	0	1	1	0	0	1	1	0	1	0	0	1	0	0	1	1	0	1	1	1	1	0
Generosity	Competitive	0.2	3	8	6	2	1	5	6	0	0	0	0	1	1	0	0	0	0	0	1	0	0	0	0	0	0	1	0	1	0	1	0	0	1	1	1	1	1	0	0	1	0	0	0	0	0	1	1
Generosity	Competitive	0.5	19	0	0	0	1	5	1	1	0	1	1	1	1	0	0	1	1	1	1	0	1	0	0	0	0	0	0	1	1	1	1	1	1	1	0	0	1	1	1	1	1	1	0	0	0	1	0
Generosity	Competitive	1	19	0	0	0	1	1	3	1	1	1	1	1	1	1	1	1	1	1	1	1	1	1	1	1	1	1	1	1	1	1	1	1	1	1	1	1	1	1	1	1	1	1	1	1	1	1	1
Generosity	Competitive	0.4	5	7	6	2	0	5	5	1	0	1	0	1	1	1	1	0	0	0	1	0	0	0	0	1	0	0	0	1	1	0	1	0	1	1	1	1	0	0	1	1	0	1	0	0	1	0	1
Generosity	Competitive	0.95	20	0	0	0	0	3	3	1	1	1	1	1	1	1	1	1	1	1	1	1	1	1	1	1	1	1	0	1	1	1	1	1	1	1	1	1	1	1	1	1	1	1	1	1	1	1	1
Generosity	Competitive	0.65	12	0	0	0	8	3	3	1	0	0	0	0	0	0	0	1	1	1	1	1	1	1	1	1	1	1	1	1	1	0	1	0	0	0	0	0	1	1	1	1	1	1	1	1	1	1	1
Generosity	Competitive	0.65	17	0	0	0	3	4	2	1	0	0	0	1	0	0	0	1	1	1	1	1	1	1	1	1	1	1	0	1	1	0	0	0	1	1	1	0	1	1	1	1	1	1	1	1	1	1	1
Generosity	Competitive	0.9	17	0	1	1	1	5	4	1	1	1	1	0	1	0	1	1	1	1	1	1	1	1	1	1	1	1	1	1	1	1	1	1	0	1	0	1	1	1	1	1	1	1	1	1	1	1	1
Generosity	Competitive	0.85	10	2	1	1	6	3	1	1	1	0	1	1	1	0	1	1	1	1	1	1	1	1	1	1	1	1	0	1	1	1	0	1	1	1	0	1	1	1	1	1	1	1	1	1	1	1	1
Generosity	Competitive	0.55	11	5	3	1	0	6	6	1	0	1	1	0	1	0	1	1	0	1	0	0	1	1	1	0	0	0	1	1	1	1	1	1	0	1	0	1	1	1	1	1	0	1	1	1	0	0	0
Generosity	Competitive	0.65	4	8	6	1	1	4	4	1	1	0	1	1	0	1	0	1	0	0	1	1	0	0	1	1	1	1	1	1	1	1	0	1	1	0	1	0	1	0	0	1	1	0	1	1	1	1	1
Generosity	Competitive	1	20	0	0	0	0	1	2	1	1	1	1	1	1	1	1	1	1	1	1	1	1	1	1	1	1	1	1	1	1	1	1	1	1	1	1	1	1	1	1	1	1	1	1	1	1	1	1
Generosity	Competitive	0	5	1	3	0	11	4	1	0	0	0	0	0	0	0	0	0	0	0	0	0	0	0	0	0	0	0	0	1	0	0	0	0	1	0	0	0	0	0	0	0	0	0	0	1	0	0	1
Generosity	Cooperative	0.4	6	5	6	1	2	5	4	0	0	1	1	0	0	1	1	1	0	0	1	0	0	0	1	0	1	0	0	1	0	0	1	1	0	0	1	1	1	0	0	1	0	1	1	1	0	1	0
Generosity	Cooperative	0.4	7	8	1	2	2	5	4	1	0	0	0	0	0	0	0	0	1	0	1	0	1	1	1	1	1	0	0	1	1	0	0	0	0	0	0	0	0	1	0	1	0	1	1	1	1	1	0
Generosity	Cooperative	0.25	3	7	5	2	3	4	4	0	0	1	0	0	0	1	1	0	0	0	0	1	0	0	0	0	0	1	0	1	0	0	1	0	0	1	1	1	0	1	0	1	1	0	1	0	0	0	1
Generosity	Cooperative	0.65	4	8	7	0	1	4	4	1	0	0	1	0	0	0	1	1	1	1	1	1	0	1	0	1	1	1	1	1	1	0	1	1	0	0	0	1	1	1	1	1	1	0	1	0	1	1	1
Generosity	Cooperative	0.5	3	7	4	3	3	6	4	1	1	0	1	0	1	1	0	0	0	0	1	1	1	0	0	1	1	0	0	1	1	1	0	1	1	1	1	0	0	0	1	1	1	1	0	1	1	1	0
Generosity	Cooperative	0.6	8	1	1	5	5	6	5	1	0	1	0	1	0	1	1	1	1	0	1	0	1	0	1	0	0	1	1	1	1	0	1	0	1	1	1	1	1	1	0	1	0	1	0	1	0	0	1
Generosity	Cooperative	0.8	2	11	4	1	2	6	5	0	1	0	1	1	1	0	0	1	1	1	1	1	1	1	1	1	1	1	1	1	0	1	0	1	1	1	0	0	1	1	1	1	1	1	1	1	1	1	1
Generosity	Cooperative	1	20	0	0	0	0	7	2	1	1	1	1	1	1	1	1	1	1	1	1	1	1	1	1	1	1	1	1	1	1	1	1	1	1	1	1	1	1	1	1	1	1	1	1	1	1	1	1
Generosity	Cooperative	0.35	14	0	5	0	1	1	1	0	1	1	0	1	0	1	0	0	1	0	0	0	0	0	1	1	0	0	0	1	0	1	1	0	1	0	1	0	0	1	0	0	0	0	0	1	1	0	0
Generosity	Cooperative	1	20	0	0	0	0	7	4	1	1	1	1	1	1	1	1	1	1	1	1	1	1	1	1	1	1	1	1	1	1	1	1	1	1	1	1	1	1	1	1	1	1	1	1	1	1	1	1
Generosity	Cooperative	0.9	16	0	0	1	3	4	2	0	0	1	1	1	1	1	1	1	1	1	1	1	1	1	1	1	1	1	1	1	1	1	1	1	1	1	1	1	1	1	1	1	1	1	1	1	1	1	1
Generosity	Cooperative	0.4	4	5	5	3	3	6	5	1	0	0	1	1	0	1	0	0	0	0	0	0	0	0	1	1	1	0	1	1	1	0	0	1	1	0	1	0	0	1	1	0	0	0	1	1	1	1	0
Generosity	Cooperative	1	18	0	0	0	2	7	5	1	1	1	1	1	1	1	1	1	1	1	1	1	1	1	1	1	1	1	1	1	1	1	1	1	1	1	1	1	1	1	1	1	1	1	1	1	1	1	1
Generosity	Cooperative	1	20	0	0	0	0	4	3	1	1	1	1	1	1	1	1	1	1	1	1	1	1	1	1	1	1	1	1	1	1	1	1	1	1	1	1	1	1	1	1	1	1	1	1	1	1	1	1
Generosity	Cooperative	1	20	0	0	0	0	7	1	1	1	1	1	1	1	1	1	1	1	1	1	1	1	1	1	1	1	1	1	1	1	1	1	1	1	1	1	1	1	1	1	1	1	1	1	1	1	1	1
Generosity	Cooperative	0.95	20	0	0	0	0	7	6	1	1	1	0	1	1	1	1	1	1	1	1	1	1	1	1	1	1	1	1	1	1	1	1	0	1	1	1	1	1	1	1	1	1	1	1	1	1	1	1
Generosity	Cooperative	0.35	16	0	2	0	2	6	6	1	1	0	0	1	0	1	0	0	0	0	0	1	1	1	0	0	0	0	0	1	1	1	1	1	1	0	1	0	1	0	0	1	1	1	1	0	1	0	0
Generosity	Cooperative	0.9	20	0	0	0	0	4	5	1	0	1	1	1	1	1	1	1	1	1	1	1	1	1	1	1	1	1	0	1	1	0	1	1	1	1	1	1	1	1	1	1	1	1	1	1	1	1	1
Generosity	Competitive	0.4	11	0	2	4	3	4	2	1	0	0	1	0	0	1	0	1	0	0	1	1	0	0	1	0	0	1	0	1	1	0	1	1	0	0	1	0	1	0	0	1	1	0	0	1	0	0	1
Extortion	Cooperative	0.2	10	0	2	0	8	3	2	0	1	1	0	1	0	0	1	0	0	0	0	0	0	0	0	0	0	0	0	0	0	0	1	0	1	0	0	1	0	0	0	0	0	0	0	0	0	0	0
Generosity	Cooperative	0	20	0	0	0	0	7	6	0	0	0	0	0	0	0	0	0	0	0	0	0	0	0	0	0	0	0	0	1	0	0	0	1	1	0	0	0	0	0	0	1	0	0	1	0	0	0	0
Generosity	Competitive	0.95	19	0	0	0	1	1	1	1	1	1	1	1	1	1	1	1	0	1	1	1	1	1	1	1	1	1	1	1	1	1	1	1	1	1	1	1	1	0	1	1	1	1	1	1	1	1	1
Generosity	Cooperative	1	20	0	0	0	0	7	2	1	1	1	1	1	1	1	1	1	1	1	1	1	1	1	1	1	1	1	1	1	1	1	1	1	1	1	1	1	1	1	1	1	1	1	1	1	1	1	1
Extortion	Cooperative	0.55	9	1	5	3	2	7	5	1	0	1	0	0	1	0	1	0	0	1	1	0	1	1	1	1	1	0	0	0	1	0	1	0	0	0	0	1	0	0	1	1	0	1	0	1	1	1	0
Generosity	Cooperative	1	20	0	0	0	0	5	1	1	1	1	1	1	1	1	1	1	1	1	1	1	1	1	1	1	1	1	1	1	1	1	1	1	1	1	1	1	1	1	1	1	1	1	1	1	1	1	1
Generosity	Competitive	0.45	16	0	4	0	0	4	1	1	0	1	1	0	0	1	1	0	0	0	0	0	1	1	0	0	1	0	1	1	1	1	1	1	0	1	1	1	0	0	1	0	0	1	1	0	1	1	1
Generosity	Cooperative	0.5	7	3	2	1	7	7	7	1	1	1	1	0	0	1	0	1	1	0	1	0	0	0	1	0	0	0	1	1	1	1	1	1	0	1	1	0	1	1	0	1	0	0	0	1	0	0	1
Generosity	Cooperative	0.45	9	3	2	2	4	7	7	1	0	0	0	1	0	0	1	1	0	0	0	1	0	1	1	1	0	1	0	1	1	0	0	1	1	0	1	1	1	0	0	1	1	0	1	1	1	0	1
Generosity	Competitive	1	20	0	0	0	0	1	1	1	1	1	1	1	1	1	1	1	1	1	1	1	1	1	1	1	1	1	1	1	1	1	1	1	1	1	1	1	1	1	1	1	1	1	1	1	1	1	1
Generosity	Competitive	1	20	0	0	0	0	1	1	1	1	1	1	1	1	1	1	1	1	1	1	1	1	1	1	1	1	1	1	1	1	1	1	1	1	1	1	1	1	1	1	1	1	1	1	1	1	1	1
Generosity	Competitive	0.65	11	0	0	0	9	6	7	1	0	0	0	0	0	1	1	1	1	1	1	0	1	1	1	0	1	1	1	1	1	0	0	1	0	1	1	1	1	1	1	1	0	1	1	1	0	1	1
Generosity	Cooperative	0.2	9	1	3	3	4	7	6	0	0	0	0	0	0	1	0	1	0	0	0	1	0	0	0	0	0	1	0	1	0	0	0	1	0	1	1	1	1	1	0	0	1	0	0	0	0	0	1
Generosity	Competitive	0.05	10	2	1	1	6	6	2	1	0	0	0	0	0	0	0	0	0	0	0	0	0	0	0	0	0	0	0	1	1	0	0	1	0	0	1	0	0	1	0	1	0	1	0	1	0	0	1
Extortion	Competitive	0.35	4	2	2	1	11	7	3	1	1	0	0	0	0	0	0	0	1	0	0	0	0	1	1	0	1	1	0	0	1	0	0	0	0	0	0	0	0	1	0	0	0	0	0	1	0	1	1
Generosity	Cooperative	0.95	18	0	1	1	0	7	2	1	1	1	1	1	0	1	1	1	1	1	1	1	1	1	1	1	1	1	1	1	1	1	1	1	1	0	1	1	1	1	1	1	1	1	1	1	1	1	1
Extortion	Cooperative	0.4	6	2	2	2	8	2	3	1	1	0	0	1	1	1	1	0	1	1	0	0	0	0	0	0	0	0	0	0	0	1	0	0	1	1	0	1	0	0	0	0	0	0	0	0	0	0	0
Generosity	Competitive	0.9	17	0	1	1	1	1	1	1	1	1	0	0	1	1	1	1	1	1	1	1	1	1	1	1	1	1	1	1	1	1	1	0	0	1	1	1	1	1	1	1	1	1	1	1	1	1	1
Generosity	Cooperative	0.8	17	1	1	0	1	4	1	1	1	1	0	1	1	1	1	1	1	0	0	1	1	1	1	1	1	1	0	1	1	1	1	0	1	1	1	1	1	1	0	0	1	1	1	1	1	1	1
Generosity	Competitive	0.25	8	0	0	0	12	6	3	1	1	1	1	1	0	0	0	0	0	0	0	0	0	0	0	0	0	0	0	1	1	1	1	1	1	0	1	0	0	0	1	0	1	1	0	0	0	0	0
Extortion	Competitive	0.05	1	0	1	0	18	4	1	1	0	0	0	0	0	0	0	0	0	0	0	0	0	0	0	0	0	0	0	0	0	0	0	0	0	0	0	0	0	0	0	0	0	0	0	0	0	0	0
Generosity	Cooperative	1	20	0	0	0	0	5	4	1	1	1	1	1	1	1	1	1	1	1	1	1	1	1	1	1	1	1	1	1	1	1	1	1	1	1	1	1	1	1	1	1	1	1	1	1	1	1	1
Generosity	Cooperative	0.4	10	0	2	1	7	6	5	1	0	1	0	1	0	0	0	1	1	0	1	0	0	0	1	0	0	1	0	1	1	0	1	0	1	0	0	0	1	1	1	1	0	0	0	1	0	0	1
Generosity	Cooperative	1	20	0	0	0	0	7	1	1	1	1	1	1	1	1	1	1	1	1	1	1	1	1	1	1	1	1	1	1	1	1	1	1	1	1	1	1	1	1	1	1	1	1	1	1	1	1	1
Generosity	Cooperative	1	20	0	0	0	0	7	2	1	1	1	1	1	1	1	1	1	1	1	1	1	1	1	1	1	1	1	1	1	1	1	1	1	1	1	1	1	1	1	1	1	1	1	1	1	1	1	1
Extortion	Competitive	0.05	15	1	1	1	2	6	7	0	0	0	0	0	0	0	0	1	0	0	0	0	0	0	0	0	0	0	0	0	0	0	0	0	0	0	0	0	0	0	0	0	0	0	0	0	0	0	0
Generosity	Competitive	0.95	19	0	0	1	0	7	1	1	0	1	1	1	1	1	1	1	1	1	1	1	1	1	1	1	1	1	1	1	1	1	1	1	1	1	1	1	1	1	1	1	1	1	1	1	1	1	1
Extortion	Cooperative	0.4	7	1	0	2	10	5	5	0	0	0	1	1	1	1	0	0	1	1	1	0	0	0	0	0	0	1	0	0	0	0	0	1	1	0	0	0	0	1	0	1	0	0	0	0	0	0	1
Generosity	Cooperative	1	20	0	0	0	0	2	1	1	1	1	1	1	1	1	1	1	1	1	1	1	1	1	1	1	1	1	1	1	1	1	1	1	1	1	1	1	1	1	1	1	1	1	1	1	1	1	1
Generosity	Cooperative	1	20	0	0	0	0	7	1	1	1	1	1	1	1	1	1	1	1	1	1	1	1	1	1	1	1	1	1	1	1	1	1	1	1	1	1	1	1	1	1	1	1	1	1	1	1	1	1
Generosity	Cooperative	0.6	16	0	2	0	2	5	4	1	1	0	0	1	0	0	0	1	1	0	1	1	1	1	0	0	1	1	1	1	1	1	0	0	1	0	0	1	1	1	0	1	1	1	1	0	1	1	1
Generosity	Competitive	0.4	4	5	3	6	2	6	6	1	1	1	0	0	1	0	0	0	0	0	0	1	1	0	0	0	0	1	1	1	1	1	1	0	0	1	0	0	0	0	0	1	1	1	0	0	0	0	1
Generosity	Cooperative	0.45	12	0	2	0	6	6	5	0	1	0	0	0	0	1	1	1	1	1	1	0	0	0	1	1	0	0	0	1	0	1	0	0	0	0	1	1	1	1	1	1	1	0	1	1	1	0	1
Generosity	Competitive	0.9	16	0	2	1	1	3	3	1	1	1	1	1	1	1	1	1	1	1	1	1	1	1	0	0	1	1	1	1	1	1	1	1	1	1	1	1	1	1	1	1	1	1	1	0	0	1	1
Generosity	Cooperative	0.05	13	0	7	0	0	1	1	0	1	0	0	0	0	0	0	0	0	0	0	0	0	0	0	0	0	0	0	1	0	1	0	0	0	0	1	0	0	0	0	0	0	0	1	0	1	1	0
Generosity	Cooperative	1	20	0	0	0	0	7	1	1	1	1	1	1	1	1	1	1	1	1	1	1	1	1	1	1	1	1	1	1	1	1	1	1	1	1	1	1	1	1	1	1	1	1	1	1	1	1	1
Generosity	Cooperative	0.2	7	2	7	0	4	5	1	0	0	1	0	1	0	0	1	0	0	0	0	0	0	0	0	0	0	0	1	1	0	1	1	0	1	0	0	1	0	0	0	1	0	0	1	0	0	0	1
Generosity	Cooperative	0.9	19	1	0	0	0	6	4	0	1	0	1	1	1	1	1	1	1	1	1	1	1	1	1	1	1	1	1	1	1	1	0	1	1	1	1	1	1	1	1	1	1	1	1	1	1	1	1
Extortion	Cooperative	0.8	7	5	0	0	8	6	4	1	1	1	0	1	1	0	1	1	1	0	1	1	1	1	1	1	0	1	1	0	0	1	1	0	0	0	0	1	1	1	0	0	1	1	0	1	1	0	0
Generosity	Cooperative	1	20	0	0	0	0	6	3	1	1	1	1	1	1	1	1	1	1	1	1	1	1	1	1	1	1	1	1	1	1	1	1	1	1	1	1	1	1	1	1	1	1	1	1	1	1	1	1
Extortion	Cooperative	0.35	13	0	4	0	3	6	5	1	0	1	0	1	1	0	0	0	0	0	0	0	0	0	1	1	0	1	0	0	1	0	1	0	1	0	0	0	0	0	0	0	0	0	0	0	0	0	1
Generosity	Competitive	0.75	13	0	3	0	4	6	5	1	1	0	0	1	0	1	1	1	0	1	1	1	1	1	0	1	1	1	1	1	1	1	0	0	1	0	1	1	1	1	1	1	1	1	1	0	1	1	1
Generosity	Cooperative	0.6	10	1	2	1	6	5	2	1	1	0	1	1	0	0	0	0	0	0	1	1	1	1	1	1	0	1	1	1	1	1	0	1	1	0	1	0	0	0	0	1	1	1	1	1	1	0	1
Extortion	Cooperative	0.5	4	2	3	4	7	4	6	1	1	0	0	0	1	0	0	0	0	0	0	0	1	1	1	1	1	1	1	0	0	0	0	0	0	1	0	0	0	0	0	0	0	1	1	1	0	0	1
Generosity	Competitive	0.95	8	0	0	0	12	3	1	1	1	1	1	1	1	1	1	1	1	1	1	1	1	1	1	1	1	1	0	1	1	1	1	1	1	1	1	1	1	1	1	1	1	1	1	1	1	1	1
Generosity	Competitive	0	20	0	0	0	0	7	7	0	0	0	0	0	0	0	0	0	0	0	0	0	0	0	0	0	0	0	0	1	0	1	0	1	0	0	0	0	0	0	0	0	1	1	0	0	0	1	0
Extortion	Cooperative	0.3	15	0	5	0	0	7	7	0	0	1	0	0	0	1	0	1	1	0	0	0	0	0	1	0	0	1	0	0	0	0	1	0	0	0	1	0	0	0	0	0	0	0	0	1	0	0	1
Extortion	Competitive	0.7	11	2	3	0	4	6	6	1	0	0	0	0	0	0	1	1	1	1	1	1	1	1	1	1	1	1	1	0	1	0	0	0	0	0	0	0	1	1	1	0	0	1	1	1	1	1	1
Generosity	Competitive	0.9	19	0	0	1	0	1	5	1	0	1	1	1	1	1	1	1	1	1	1	1	1	1	1	1	1	1	0	1	1	1	1	1	1	1	1	1	1	1	1	1	1	1	1	1	1	1	1
Extortion	Competitive	0.1	6	14	0	0	0	1	5	1	0	0	0	0	0	0	0	0	0	0	0	0	0	0	0	0	0	0	1	0	0	0	0	0	0	0	0	0	0	0	0	0	0	0	0	0	0	0	0
Generosity	Competitive	0.6	8	3	5	1	3	6	6	1	0	1	1	1	1	0	0	1	0	1	1	0	1	1	1	0	0	1	0	1	1	0	1	1	1	1	0	0	1	0	1	1	1	1	1	1	0	0	1
Generosity	Competitive	0.95	10	0	0	0	10	4	2	0	1	1	1	1	1	1	1	1	1	1	1	1	1	1	1	1	1	1	1	1	0	1	1	1	1	1	1	1	1	1	1	1	1	1	1	1	1	1	1
Extortion	Competitive	0.45	9	2	4	1	4	2	4	1	0	1	0	1	1	1	0	0	0	1	1	1	0	0	0	0	0	0	1	0	1	0	1	0	1	0	1	0	0	0	0	0	1	0	0	0	0	0	0
Generosity	Cooperative	0.4	19	0	0	0	1	7	6	0	0	0	1	1	0	1	1	0	1	0	1	0	0	0	1	1	0	0	0	1	0	1	0	1	1	0	1	1	1	1	0	1	0	1	0	1	1	0	0
Extortion	Competitive	0	20	0	0	0	0	4	4	0	0	0	0	0	0	0	0	0	0	0	0	0	0	0	0	0	0	0	0	0	0	0	0	0	0	0	0	0	0	0	0	0	0	0	0	0	0	0	0
Extortion	Competitive	0.9	12	2	6	0	0	6	6	1	1	0	1	0	1	1	1	1	1	1	1	1	1	1	1	1	1	1	1	0	0	0	0	0	0	1	0	1	0	1	1	1	1	1	1	1	1	1	1
Generosity	Competitive	0.95	19	0	0	1	0	2	1	1	1	0	1	1	1	1	1	1	1	1	1	1	1	1	1	1	1	1	1	1	1	1	1	1	1	1	1	1	1	1	1	1	1	1	1	1	1	1	1
Extortion	Cooperative	0.55	8	4	3	1	4	4	5	1	0	1	1	0	1	1	0	1	1	0	0	0	0	1	0	1	1	0	1	0	1	0	0	0	0	0	1	0	0	0	0	0	0	0	0	0	0	0	0
Generosity	Competitive	0.05	19	0	0	0	1	6	7	0	0	0	0	0	0	0	0	0	0	0	0	0	0	1	0	0	0	0	0	1	0	1	1	0	1	0	0	0	1	0	0	1	0	1	1	0	1	0	0
Generosity	Competitive	0.7	8	5	6	1	0	6	6	1	1	1	1	0	0	0	1	1	1	1	0	0	1	1	1	1	0	1	1	1	1	1	1	1	0	1	0	1	1	1	1	0	0	1	1	1	1	0	1
Extortion	Competitive	0.1	1	0	0	0	19	3	1	0	0	0	0	0	0	0	0	0	0	0	0	0	0	0	0	0	0	1	1	0	0	0	0	0	0	0	0	0	0	0	0	0	0	0	0	0	0	0	1
Extortion	Cooperative	0.6	14	1	5	0	0	5	4	1	0	1	1	1	1	1	0	0	0	0	1	1	1	1	1	0	0	0	1	0	0	0	1	1	1	1	1	0	0	0	0	0	1	1	0	1	0	0	0
Generosity	Cooperative	1	20	0	0	0	0	5	3	1	1	1	1	1	1	1	1	1	1	1	1	1	1	1	1	1	1	1	1	1	1	1	1	1	1	1	1	1	1	1	1	1	1	1	1	1	1	1	1
Generosity	Competitive	0.35	3	7	10	0	0	6	4	1	0	1	0	0	1	0	1	0	1	0	0	0	0	0	1	0	1	0	0	1	1	0	1	0	0	1	0	1	0	1	1	1	0	1	0	1	0	1	0
Generosity	Cooperative	1	20	0	0	0	0	4	3	1	1	1	1	1	1	1	1	1	1	1	1	1	1	1	1	1	1	1	1	1	1	1	1	1	1	1	1	1	1	1	1	1	1	1	1	1	1	1	1
Generosity	Cooperative	0.95	18	0	0	0	2	6	1	1	1	0	1	1	1	1	1	1	1	1	1	1	1	1	1	1	1	1	1	1	1	1	0	1	1	1	1	1	1	1	1	1	1	1	1	1	1	1	1
Generosity	Competitive	0.6	13	2	1	0	4	2	2	1	0	0	0	1	1	0	0	0	0	1	0	1	1	1	1	1	1	1	1	1	1	1	0	1	1	1	0	1	0	0	1	0	1	1	1	1	1	1	1
Generosity	Cooperative	0.95	20	0	0	0	0	4	6	1	1	1	1	1	1	1	0	1	1	1	1	1	1	1	1	1	1	1	1	1	1	1	1	1	1	1	1	0	1	1	1	1	1	1	1	1	1	1	1
Extortion	Cooperative	0.65	5	0	3	1	11	6	7	0	0	0	0	1	0	0	1	1	1	1	1	0	1	1	1	1	1	1	1	0	0	0	0	0	1	0	0	1	0	1	1	1	0	0	1	1	1	0	1
Generosity	Cooperative	1	20	0	0	0	0	4	2	1	1	1	1	1	1	1	1	1	1	1	1	1	1	1	1	1	1	1	1	1	1	1	1	1	1	1	1	1	1	1	1	1	1	1	1	1	1	1	1
Extortion	Competitive	0.5	8	1	1	4	6	6	6	0	1	1	0	0	1	0	1	0	0	1	1	0	1	0	1	0	1	1	0	0	0	1	1	0	0	1	0	1	0	0	1	1	0	0	0	0	0	1	1
Generosity	Competitive	0.8	9	4	1	4	2	2	1	1	0	1	1	1	1	1	1	1	0	0	1	0	1	1	1	1	1	1	1	1	1	1	1	1	1	1	1	1	1	0	0	1	0	1	1	1	1	1	1
Extortion	Cooperative	0.3	12	1	7	0	0	4	5	1	0	1	0	0	0	1	0	0	1	0	1	0	1	0	0	0	0	0	0	0	1	0	1	0	0	0	1	0	0	1	0	1	0	1	0	0	0	0	0
Generosity	Cooperative	0.95	20	0	0	0	0	4	1	1	1	1	1	1	1	1	1	1	1	1	1	1	1	1	1	1	1	1	0	1	1	1	1	1	1	1	1	1	1	1	1	1	1	1	1	1	1	1	1
Generosity	Competitive	0.3	8	0	0	1	11	5	2	1	0	0	0	1	1	0	0	0	0	0	0	0	0	1	0	1	1	0	0	1	1	0	0	0	1	1	0	0	0	0	0	0	0	1	1	0	1	1	1
Generosity	Competitive	0.3	14	2	0	2	2	2	1	1	0	1	0	1	0	0	1	0	0	1	0	0	1	0	0	0	0	0	0	1	1	0	1	0	1	1	0	1	0	0	1	0	0	1	0	1	0	0	0
Generosity	Competitive	0.4	15	1	4	0	0	2	2	1	0	0	1	0	0	1	0	0	1	0	0	0	1	1	0	1	0	1	0	1	1	0	1	1	0	1	1	1	0	1	1	0	1	1	1	0	1	1	1
Generosity	Competitive	1	20	0	0	0	0	7	1	1	1	1	1	1	1	1	1	1	1	1	1	1	1	1	1	1	1	1	1	1	1	1	1	1	1	1	1	1	1	1	1	1	1	1	1	1	1	1	1
Generosity	Competitive	0.4	7	6	2	2	3	7	7	0	1	0	0	1	0	0	0	1	0	1	1	0	0	1	1	0	1	0	0	1	0	1	1	0	1	0	1	0	1	0	1	1	0	1	1	1	0	1	1
Generosity	Competitive	0.05	13	0	4	0	3	2	1	0	0	0	0	0	0	0	0	0	0	0	0	0	0	0	0	0	0	0	1	1	1	0	0	1	1	0	0	0	0	0	1	0	1	0	0	0	1	0	1
Extortion	Competitive	0.9	19	0	0	0	1	7	6	1	1	0	0	1	1	1	1	1	1	1	1	1	1	1	1	1	1	1	1	0	1	1	0	0	1	0	0	0	0	1	0	0	0	1	1	0	0	0	0
Extortion	Cooperative	0.4	7	0	7	0	6	3	3	0	0	1	0	0	0	1	0	1	0	1	0	0	1	0	1	1	0	1	0	0	0	0	1	0	0	0	1	0	1	0	1	0	0	1	0	1	1	0	1
Extortion	Competitive	0.2	3	0	3	0	14	4	5	0	0	1	1	0	0	0	0	0	0	1	1	0	0	0	0	0	0	0	0	0	0	0	0	1	0	0	0	0	0	0	1	1	0	0	0	0	0	0	0
Generosity	Competitive	0.7	17	0	0	2	1	7	1	1	1	0	0	0	1	0	1	0	1	1	1	1	1	1	1	1	1	1	0	1	1	1	1	0	1	1	0	1	0	1	1	1	1	1	1	1	1	1	1
Generosity	Cooperative	0.8	13	0	1	3	3	7	1	1	0	1	0	1	1	0	1	1	1	1	1	0	1	1	1	1	1	1	1	1	1	1	1	0	1	1	0	1	1	1	1	1	1	1	1	1	1	1	1
Extortion	Cooperative	0.6	9	4	2	2	3	5	6	1	0	0	0	0	1	1	0	1	1	1	1	0	0	1	1	1	1	0	1	0	1	0	0	0	0	0	1	0	0	1	1	1	0	0	0	0	0	1	0
Generosity	Cooperative	1	20	0	0	0	0	4	1	1	1	1	1	1	1	1	1	1	1	1	1	1	1	1	1	1	1	1	1	1	1	1	1	1	1	1	1	1	1	1	1	1	1	1	1	1	1	1	1
Generosity	Cooperative	1	20	0	0	0	0	4	7	1	1	1	1	1	1	1	1	1	1	1	1	1	1	1	1	1	1	1	1	1	1	1	1	1	1	1	1	1	1	1	1	1	1	1	1	1	1	1	1
Extortion	Cooperative	0.4	4	3	0	1	12	7	1	0	1	0	0	1	0	0	0	0	1	0	1	0	0	0	1	1	1	1	0	0	0	0	0	0	1	0	0	0	0	0	0	0	0	0	0	1	1	1	0
Generosity	Cooperative	0.95	18	0	1	0	1	5	4	1	1	1	1	0	1	1	1	1	1	1	1	1	1	1	1	1	1	1	1	1	1	1	1	1	0	1	1	1	1	1	1	1	1	1	1	1	1	1	1
Extortion	Cooperative	0.25	3	1	5	2	9	6	4	0	1	0	0	0	0	0	0	0	0	0	0	0	0	0	1	0	1	1	1	0	0	0	0	0	0	0	0	0	0	0	0	0	0	0	0	1	0	1	1
Generosity	Cooperative	1	20	0	0	0	0	7	1	1	1	1	1	1	1	1	1	1	1	1	1	1	1	1	1	1	1	1	1	1	1	1	1	1	1	1	1	1	1	1	1	1	1	1	1	1	1	1	1
Generosity	Cooperative	1	20	0	0	0	0	7	1	1	1	1	1	1	1	1	1	1	1	1	1	1	1	1	1	1	1	1	1	1	1	1	1	1	1	1	1	1	1	1	1	1	1	1	1	1	1	1	1
Generosity	Competitive	0	20	0	0	0	0	6	5	0	0	0	0	0	0	0	0	0	0	0	0	0	0	0	0	0	0	0	0	1	1	0	0	1	0	0	1	0	0	0	1	0	1	1	1	1	0	0	1
Generosity	Cooperative	1	20	0	0	0	0	7	1	1	1	1	1	1	1	1	1	1	1	1	1	1	1	1	1	1	1	1	1	1	1	1	1	1	1	1	1	1	1	1	1	1	1	1	1	1	1	1	1
Extortion	Competitive	0	19	0	0	0	1	1	1	0	0	0	0	0	0	0	0	0	0	0	0	0	0	0	0	0	0	0	0	0	0	0	0	0	0	0	0	0	0	0	0	0	0	0	0	0	0	0	0
Generosity	Competitive	0.1	10	1	0	0	9	6	1	0	1	0	0	0	0	0	0	0	0	0	0	0	0	0	0	1	0	0	0	1	0	1	0	1	0	1	0	1	0	0	1	0	1	0	1	0	1	0	1
Extortion	Competitive	0.55	8	0	4	0	8	1	1	0	1	0	1	1	0	0	0	0	0	1	1	1	1	0	1	0	1	1	1	0	0	0	0	1	0	0	0	0	0	0	1	1	1	0	0	1	0	1	1
Generosity	Competitive	0.3	10	1	2	1	6	6	4	0	0	1	1	0	0	0	0	1	0	0	1	0	0	1	1	0	0	0	0	1	0	1	1	1	0	1	0	0	1	0	0	1	0	0	1	1	0	0	0
Extortion	Competitive	0.15	20	0	0	0	0	1	1	1	0	1	0	0	1	0	0	0	0	0	0	0	0	0	0	0	0	0	0	0	0	0	1	0	0	0	0	0	0	0	0	0	0	0	0	0	0	0	0
Generosity	Cooperative	1	20	0	0	0	0	6	1	1	1	1	1	1	1	1	1	1	1	1	1	1	1	1	1	1	1	1	1	1	1	1	1	1	1	1	1	1	1	1	1	1	1	1	1	1	1	1	1
Generosity	Cooperative	1	20	0	0	0	0	6	2	1	1	1	1	1	1	1	1	1	1	1	1	1	1	1	1	1	1	1	1	1	1	1	1	1	1	1	1	1	1	1	1	1	1	1	1	1	1	1	1
Generosity	Competitive	0.5	14	0	1	0	5	4	4	0	1	0	0	1	1	0	1	1	0	0	1	0	1	0	0	0	1	1	1	1	0	1	1	0	1	1	0	1	1	0	0	1	0	1	0	1	1	1	1
Generosity	Cooperative	0.95	19	0	0	1	0	7	1	0	1	1	1	1	1	1	1	1	1	1	1	1	1	1	1	1	1	1	1	1	0	1	1	1	1	1	1	1	1	1	1	1	1	1	1	1	1	1	1
Extortion	Competitive	0.35	10	1	4	0	5	7	7	1	1	0	0	1	0	0	1	1	1	0	0	0	0	1	0	0	0	0	0	0	0	1	0	0	1	0	0	1	0	1	0	0	0	0	1	0	0	0	0
Extortion	Competitive	0.85	1	6	0	0	13	1	1	1	0	0	1	1	1	1	1	1	1	0	1	1	1	1	1	1	1	1	1	0	1	0	0	0	0	1	0	0	0	1	0	1	1	0	0	0	0	0	0
Extortion	Competitive	0.55	8	3	3	3	3	4	4	0	0	1	1	0	0	1	1	1	1	1	0	0	1	0	1	1	0	1	0	0	0	0	0	1	0	0	1	1	1	0	1	0	0	1	0	0	0	0	0
Extortion	Cooperative	0.05	0	1	0	0	19	1	3	1	0	0	0	0	0	0	0	0	0	0	0	0	0	0	0	0	0	0	0	0	1	0	0	0	0	0	0	0	0	0	0	0	0	0	0	0	0	0	0
Extortion	Competitive	0.2	4	1	3	0	12	4	4	1	0	1	0	1	0	0	0	0	0	0	1	0	0	0	0	0	0	0	0	0	0	0	1	0	1	0	0	0	0	0	0	1	0	0	0	0	0	0	0
Generosity	Cooperative	0.6	6	0	1	0	13	5	4	1	0	1	0	1	0	1	0	0	1	1	1	0	1	0	1	1	0	1	1	1	1	0	1	1	1	1	1	0	1	1	1	1	0	1	0	1	1	1	1
Extortion	Cooperative	0.2	0	3	0	0	17	3	1	1	0	1	1	0	0	0	0	0	0	0	1	0	0	0	0	0	0	0	0	0	1	0	0	1	0	0	0	0	0	0	0	0	0	0	0	0	0	0	0
Extortion	Competitive	0.95	3	2	4	1	10	7	6	1	1	1	1	1	1	1	1	1	1	1	1	0	1	1	1	1	1	1	1	0	1	1	0	1	1	0	1	1	1	1	0	1	0	1	0	0	1	1	1
Extortion	Cooperative	0.05	0	1	2	1	16	1	1	1	0	0	0	0	0	0	0	0	0	0	0	0	0	0	0	0	0	0	0	0	1	0	0	0	0	0	0	0	0	0	0	0	0	0	0	0	0	0	0
Extortion	Cooperative	0.1	1	0	0	0	19	1	5	0	0	1	0	0	0	0	0	1	0	0	0	0	0	0	0	0	0	0	0	0	0	0	0	0	0	0	0	0	1	0	0	0	0	0	0	0	0	0	0
Extortion	Competitive	0.2	3	1	1	2	13	3	1	1	1	0	0	1	0	0	0	0	0	0	0	0	0	0	0	0	1	0	0	0	0	1	0	0	1	0	0	0	0	0	0	0	0	0	0	0	0	0	0
Extortion	Cooperative	0.15	0	1	0	1	18	7	1	1	1	1	0	0	0	0	0	0	0	0	0	0	0	0	0	0	0	0	0	0	0	0	0	0	0	0	0	0	0	0	0	0	0	0	0	0	0	0	0
Extortion	Cooperative	0.55	1	0	1	3	15	3	1	1	0	1	0	1	1	0	0	0	0	0	0	0	1	1	1	1	1	1	1	0	0	0	0	0	0	0	0	0	0	0	0	0	0	1	1	1	1	1	0
Generosity	Cooperative	0	0	0	0	0	20	4	4	0	0	0	0	0	0	0	0	0	0	0	0	0	0	0	0	0	0	0	0	1	0	1	1	0	0	1	0	0	0	0	0	0	0	0	0	1	1	0	0
Generosity	Competitive	0.8	10	0	0	0	10	3	3	1	1	1	1	1	1	1	1	1	1	1	1	1	1	1	1	0	0	0	0	1	1	1	1	1	1	1	1	1	1	1	1	1	1	1	1	1	0	1	0
Extortion	Competitive	0.25	6	3	2	1	8	5	5	0	0	1	0	0	0	0	0	0	1	1	0	0	0	0	1	0	1	0	0	0	0	0	1	0	0	0	0	0	0	1	1	0	0	0	0	0	0	0	0
Generosity	Competitive	0.35	5	5	7	1	2	4	3	1	1	1	0	1	0	0	1	0	0	1	1	0	0	0	0	0	0	0	0	1	1	1	1	1	1	0	0	1	1	0	1	1	0	0	0	0	0	1	0
Generosity	Cooperative	0.2	4	0	1	1	14	7	7	1	0	0	1	0	0	1	0	0	0	0	1	0	0	0	0	0	0	0	0	1	1	0	1	1	0	0	1	0	0	1	0	1	0	1	0	1	0	0	0
Extortion	Competitive	0.25	2	0	0	0	18	4	2	1	1	1	0	0	1	1	0	0	0	0	0	0	0	0	0	0	0	0	0	0	0	1	1	0	0	1	0	0	0	0	0	0	0	0	0	0	0	0	0
Extortion	Competitive	0.25	4	2	2	0	12	5	3	0	0	1	0	1	0	1	0	0	1	1	0	0	0	0	0	0	0	0	0	0	0	0	1	0	0	0	1	0	0	1	1	0	0	0	0	0	0	0	0
Extortion	Cooperative	0.05	3	0	1	0	16	7	3	0	0	0	1	0	0	0	0	0	0	0	0	0	0	0	0	0	0	0	0	0	0	0	0	0	0	0	0	0	0	0	0	0	0	0	0	0	0	0	0
Extortion	Cooperative	0.05	0	1	0	0	19	1	1	1	0	0	0	0	0	0	0	0	0	0	0	0	0	0	0	0	0	0	0	0	0	0	0	0	0	0	0	0	0	0	0	0	0	0	0	0	0	0	0
Generosity	Competitive	0.35	6	0	5	0	9	5	6	0	0	1	0	1	0	0	0	0	1	1	0	1	0	1	0	0	0	1	0	1	0	0	1	0	1	0	1	0	0	1	1	1	1	1	1	0	0	0	1
Extortion	Competitive	0.05	0	1	0	0	19	7	1	1	0	0	0	0	0	0	0	0	0	0	0	0	0	0	0	0	0	0	0	0	0	0	0	0	0	0	0	0	0	0	0	0	0	0	0	0	0	0	0
Extortion	Cooperative	0.15	1	2	1	0	16	1	1	1	0	1	1	0	0	0	0	0	0	0	0	0	0	0	0	0	0	0	0	0	1	0	0	0	0	0	0	0	0	0	0	0	0	0	0	0	0	0	0
Extortion	Cooperative	0.1	1	2	0	1	16	2	1	0	1	1	0	0	0	0	0	0	0	0	0	0	0	0	0	0	0	0	0	0	0	0	1	0	0	0	0	0	0	0	0	0	0	0	0	0	0	0	0
Extortion	Competitive	0.15	4	0	1	0	15	5	5	1	1	0	0	1	0	0	0	0	0	0	0	0	0	0	0	0	0	0	0	0	0	0	0	0	0	0	0	0	0	0	0	0	0	0	0	0	0	0	0
Extortion	Competitive	0.4	7	2	1	0	10	3	5	1	0	0	0	0	0	0	0	0	0	1	1	1	1	1	1	1	0	0	0	0	1	0	0	0	0	0	0	0	0	0	1	1	1	1	0	0	1	0	0
Extortion	Cooperative	0.4	6	3	1	1	9	4	6	0	1	0	0	1	0	0	0	0	0	0	1	1	1	1	1	1	0	0	0	0	0	1	0	0	1	0	0	0	0	0	0	1	1	1	1	1	1	0	0
Extortion	Competitive	0.05	0	0	1	0	19	1	1	1	0	0	0	0	0	0	0	0	0	0	0	0	0	0	0	0	0	0	0	0	0	0	0	0	0	0	0	0	0	0	0	0	0	0	0	0	0	0	0
Generosity	Competitive	0.75	11	3	1	0	5	2	4	1	0	1	0	1	1	0	1	1	1	0	1	1	1	0	1	1	1	1	1	1	1	0	1	0	1	1	1	1	1	1	0	1	1	1	0	1	1	1	1
Extortion	Competitive	0	0	0	0	0	20	4	1	0	0	0	0	0	0	0	0	0	0	0	0	0	0	0	0	0	0	0	0	0	0	0	0	0	0	0	0	0	0	0	0	0	0	0	0	0	0	0	0
Generosity	Cooperative	0.85	7	3	5	1	4	4	5	1	0	0	1	1	1	1	1	1	1	1	0	1	1	1	1	1	1	1	1	1	1	0	0	1	1	1	1	1	1	1	1	0	1	1	1	1	1	1	1
Generosity	Cooperative	0.95	19	0	0	0	1	6	1	1	1	1	1	1	1	1	1	1	1	1	1	1	1	1	1	1	1	1	0	1	1	1	1	1	1	1	1	1	1	1	1	1	1	1	1	1	1	1	1
Extortion	Cooperative	0.1	3	0	1	0	16	6	7	1	0	0	0	0	0	0	1	0	0	0	0	0	0	0	0	0	0	0	0	0	1	0	0	0	0	0	0	1	0	0	0	0	0	0	0	0	0	0	0
Extortion	Competitive	0.05	0	1	0	0	19	5	1	0	0	0	0	0	0	0	0	1	0	0	0	0	0	0	0	0	0	0	0	0	0	0	0	0	0	0	0	0	0	0	0	0	0	0	0	0	0	0	0
Extortion	Competitive	0.3	2	4	1	1	12	4	2	1	0	1	1	0	1	1	1	0	0	0	0	0	0	0	0	0	0	0	0	0	1	0	0	1	0	1	0	1	0	0	0	0	0	0	0	0	0	0	0
Extortion	Competitive	0.05	0	0	0	1	19	1	3	1	0	0	0	0	0	0	0	0	0	0	0	0	0	0	0	0	0	0	0	0	0	0	0	0	0	0	0	0	0	0	0	0	0	0	0	0	0	0	0
Generosity	Cooperative	0.6	2	0	0	0	18	6	5	0	0	1	1	1	1	0	0	0	1	1	1	0	0	1	1	1	0	1	1	1	0	0	1	1	1	1	0	0	0	1	1	1	0	0	1	1	1	0	1
Generosity	Competitive	0.1	9	0	0	0	11	6	3	1	0	0	0	0	0	1	0	0	0	0	0	0	0	0	0	0	0	0	0	1	1	0	0	1	0	1	1	1	0	0	1	0	0	0	0	1	1	0	0
Extortion	Competitive	0.25	3	1	1	0	15	6	5	1	0	1	1	0	0	0	0	0	0	0	0	1	0	0	0	0	0	0	1	0	0	0	0	1	0	0	0	0	0	0	0	0	0	0	0	0	0	0	0
Extortion	Cooperative	0	0	0	0	0	20	1	1	0	0	0	0	0	0	0	0	0	0	0	0	0	0	0	0	0	0	0	0	0	0	0	0	0	0	0	0	0	0	0	0	0	0	0	0	0	0	0	0
Extortion	Cooperative	0.15	1	0	0	0	19	1	1	1	1	1	0	0	0	0	0	0	0	0	0	0	0	0	0	0	0	0	0	0	1	0	0	0	0	0	0	0	0	0	0	0	0	0	0	0	0	0	0
Extortion	Cooperative	0.55	5	0	1	1	13	1	4	1	0	0	0	1	1	1	1	1	1	1	1	1	0	0	0	0	1	0	0	0	0	0	0	0	1	1	1	1	1	0	0	0	1	0	0	0	0	0	0
Generosity	Cooperative	0.3	13	0	3	0	4	5	4	1	1	0	0	0	0	0	0	0	0	0	0	0	1	1	1	1	0	0	0	1	1	1	1	0	0	1	0	0	0	1	0	0	1	1	1	1	1	0	0
Extortion	Competitive	0.95	8	2	0	1	9	7	6	1	1	1	0	1	1	1	1	1	1	1	1	1	1	1	1	1	1	1	1	0	0	1	0	0	0	1	1	1	1	0	1	1	1	1	1	0	1	0	0
Generosity	Competitive	0.9	12	3	0	0	5	5	6	1	1	1	1	1	1	1	1	1	1	0	0	1	1	1	1	1	1	1	1	1	1	1	1	1	1	1	1	1	1	1	0	0	1	1	1	1	1	1	1
Generosity	Competitive	0.05	5	0	1	0	14	5	4	0	0	0	1	0	0	0	0	0	0	0	0	0	0	0	0	0	0	0	0	1	0	0	0	1	0	0	0	0	1	0	1	0	0	1	0	0	1	0	0
Extortion	Cooperative	0.05	18	0	0	0	2	5	6	1	0	0	0	0	0	0	0	0	0	0	0	0	0	0	0	0	0	0	0	0	0	0	0	0	0	0	0	0	0	0	0	0	0	0	0	0	0	0	0
Generosity	Cooperative	0.9	3	0	4	1	12	6	5	1	1	1	1	1	1	1	1	1	0	1	1	1	0	1	1	1	1	1	1	1	1	1	1	1	1	1	1	1	1	1	1	1	1	0	1	1	1	1	1
Generosity	Cooperative	0.45	1	0	0	0	19	3	6	1	0	0	1	1	1	0	1	1	1	0	0	0	0	1	0	0	0	1	0	1	1	0	0	1	1	1	0	1	1	1	0	1	0	0	1	0	0	0	1
Extortion	Competitive	0.5	6	2	8	1	3	4	2	0	1	1	0	0	1	0	1	0	1	1	0	1	1	1	1	0	0	0	0	0	0	0	1	0	0	1	0	0	0	0	1	0	0	0	0	0	0	0	0
Extortion	Competitive	0.1	2	0	2	0	16	4	3	1	0	1	0	0	0	0	0	0	0	0	0	0	0	0	0	0	0	0	0	0	1	0	1	0	0	0	0	0	0	0	0	0	0	0	0	0	0	0	0
Extortion	Competitive	0.35	10	3	0	2	5	1	1	1	0	1	1	1	1	0	1	0	1	0	0	0	0	0	0	0	0	0	0	0	1	0	1	1	1	0	0	1	0	0	0	0	0	0	0	0	0	0	0
Extortion	Cooperative	0.05	0	0	1	5	14	1	1	1	0	0	0	0	0	0	0	0	0	0	0	0	0	0	0	0	0	0	0	0	0	0	0	0	0	0	0	0	0	0	0	0	0	0	0	0	0	0	0
Generosity	Competitive	0.55	4	2	3	2	9	6	5	1	0	1	1	1	1	0	1	1	0	1	0	0	0	1	1	0	0	0	1	1	1	0	1	1	1	1	1	1	1	0	1	0	0	0	1	1	0	0	0
Extortion	Cooperative	0.2	7	1	5	2	5	6	7	0	0	0	0	1	1	0	0	0	0	0	0	0	0	0	0	1	1	0	0	0	0	0	0	0	0	0	0	0	0	0	0	0	0	0	0	0	0	1	0
Extortion	Competitive	0.05	0	0	0	0	20	4	2	1	0	0	0	0	0	0	0	0	0	0	0	0	0	0	0	0	0	0	0	0	0	0	0	0	0	0	0	0	0	0	0	0	0	0	0	0	0	0	0
Generosity	Cooperative	0	1	0	0	0	19	6	5	0	0	0	0	0	0	0	0	0	0	0	0	0	0	0	0	0	0	0	0	1	0	1	0	0	1	0	0	0	0	0	0	0	0	0	0	0	0	0	0
Extortion	Cooperative	0.05	0	0	0	1	19	1	2	1	0	0	0	0	0	0	0	0	0	0	0	0	0	0	0	0	0	0	0	0	0	0	0	0	0	0	0	0	0	0	0	0	0	0	0	0	0	0	0
Extortion	Competitive	0.05	0	0	0	0	20	1	1	0	0	0	0	0	0	0	0	0	0	0	0	0	0	0	0	0	0	0	1	0	0	0	0	0	0	0	0	0	0	0	0	0	0	0	0	0	0	0	0
Extortion	Cooperative	0.05	1	1	0	0	18	4	1	1	0	0	0	0	0	0	0	0	0	0	0	0	0	0	0	0	0	0	0	0	1	0	0	0	0	0	0	0	0	0	0	0	0	0	0	0	0	0	0
Extortion	Competitive	0.2	9	0	2	0	9	4	5	0	0	0	0	0	0	0	1	1	1	1	0	0	0	0	0	0	0	0	0	0	0	0	0	0	0	0	0	1	1	0	0	0	0	0	0	0	0	0	0
Generosity	Cooperative	0.75	4	8	4	1	3	4	6	1	0	1	1	0	1	1	1	1	1	0	1	1	0	1	1	1	0	1	1	1	1	0	1	1	0	1	1	1	1	1	0	1	1	1	1	1	1	0	1
Extortion	Competitive	0.05	0	0	1	0	19	7	1	1	0	0	0	0	0	0	0	0	0	0	0	0	0	0	0	0	0	0	0	0	0	0	0	0	0	0	0	0	0	0	0	0	0	0	0	0	0	0	0
Extortion	Cooperative	0	0	0	0	0	20	4	1	0	0	0	0	0	0	0	0	0	0	0	0	0	0	0	0	0	0	0	0	0	0	0	0	0	0	0	0	0	0	0	0	0	0	0	0	0	0	0	0
Extortion	Competitive	0.3	3	2	0	0	15	7	1	1	0	1	0	1	0	0	1	0	0	0	1	0	0	0	0	1	0	0	0	0	1	0	0	0	1	0	0	1	0	0	0	1	0	0	0	0	1	0	0
Extortion	Cooperative	0.15	2	3	2	1	12	5	2	1	1	0	1	0	0	0	0	0	0	0	0	0	0	0	0	0	0	0	0	0	0	1	0	1	0	0	0	0	0	0	0	0	0	0	0	0	0	0	0
Generosity	Competitive	0.4	8	2	1	1	8	6	1	1	0	1	0	0	0	0	0	1	0	1	0	1	1	0	0	1	1	0	0	1	1	0	1	0	1	0	0	1	1	0	1	0	1	1	0	1	1	1	0
Generosity	Cooperative	0.95	19	0	0	0	1	7	1	1	1	1	1	1	1	1	1	1	1	1	1	1	1	1	1	1	1	1	0	1	1	1	1	1	1	1	1	1	1	1	1	1	1	1	1	1	1	1	1
Generosity	Cooperative	0.5	2	4	2	0	12	2	3	1	0	0	0	0	1	0	0	0	1	1	1	1	1	1	1	1	0	0	0	1	1	0	0	0	1	1	0	1	0	1	1	1	1	1	1	1	1	0	0
Extortion	Competitive	0.1	1	0	2	0	17	6	1	1	0	0	1	0	0	0	0	0	0	0	0	0	0	0	0	0	0	0	0	0	0	0	0	1	0	0	0	0	0	0	0	0	0	0	0	0	0	0	0
Extortion	Competitive	0.5	9	0	6	1	4	6	3	0	1	0	0	1	1	0	0	1	1	1	0	1	1	1	0	1	0	0	0	0	0	1	0	0	1	1	0	0	1	0	1	0	1	0	0	0	1	0	0
Extortion	Competitive	0.3	1	3	3	0	13	4	1	1	0	0	1	1	0	0	1	0	0	0	0	0	0	1	1	0	0	0	0	0	1	0	0	0	1	0	0	0	0	0	0	0	0	0	0	0	0	0	0
Extortion	Competitive	0	0	0	8	0	12	7	1	0	0	0	0	0	0	0	0	0	0	0	0	0	0	0	0	0	0	0	0	0	0	0	0	0	0	0	0	0	0	0	0	0	0	0	0	0	0	0	0
Extortion	Cooperative	0.6	10	0	1	0	9	5	5	1	0	0	1	0	1	0	1	0	1	0	1	1	1	1	0	0	1	1	1	0	0	0	0	1	0	1	0	0	0	0	0	1	0	0	1	0	0	1	1
Extortion	Cooperative	0.3	1	8	1	2	8	1	1	1	0	1	1	0	0	0	1	1	1	0	0	0	0	0	0	0	0	0	0	0	1	0	0	1	0	0	0	1	0	1	0	0	0	0	0	0	0	0	0
Extortion	Competitive	0.25	12	0	3	0	5	5	3	1	1	1	1	0	1	0	0	0	0	0	0	0	0	0	0	0	0	0	0	0	1	0	1	0	0	1	0	0	0	0	0	0	0	0	0	0	0	0	0
Generosity	Cooperative	0.1	5	1	1	4	9	4	1	0	0	0	0	0	0	1	0	0	1	0	0	0	0	0	0	0	0	0	0	1	0	1	0	0	0	1	1	0	1	1	0	0	0	0	0	1	0	1	0
Extortion	Cooperative	0.1	0	0	0	2	18	6	1	1	1	0	0	0	0	0	0	0	0	0	0	0	0	0	0	0	0	0	0	0	0	0	0	0	0	0	0	0	0	0	0	0	0	0	0	0	0	0	0
Extortion	Competitive	0	0	0	8	0	12	4	1	0	0	0	0	0	0	0	0	0	0	0	0	0	0	0	0	0	0	0	0	0	0	0	0	0	0	0	0	0	0	0	0	0	0	0	0	0	0	0	0
Generosity	Cooperative	0.6	12	1	1	0	6	4	5	1	0	1	1	1	0	0	1	1	1	1	0	1	1	1	0	0	1	0	0	1	1	1	1	1	1	1	0	1	1	1	1	0	1	1	1	1	1	1	0
Extortion	Competitive	0	0	1	0	0	19	4	1	0	0	0	0	0	0	0	0	0	0	0	0	0	0	0	0	0	0	0	0	0	0	0	0	0	0	0	0	0	0	0	0	0	0	0	0	0	0	0	0
Extortion	Cooperative	0.05	1	0	0	1	18	1	1	0	0	1	0	0	0	0	0	0	0	0	0	0	0	0	0	0	0	0	0	0	0	0	1	0	0	0	0	0	0	0	0	0	0	0	0	0	0	0	0
Extortion	Competitive	0.05	1	0	0	0	19	4	1	0	0	0	1	0	0	0	0	0	0	0	0	0	0	0	0	0	0	0	0	0	0	0	0	1	0	0	0	0	0	0	0	0	0	0	0	0	0	0	0
Extortion	Cooperative	0.2	2	0	0	0	18	1	1	0	1	0	0	0	0	1	0	0	0	0	1	0	0	0	0	0	1	0	0	0	0	1	0	0	0	0	0	0	0	0	0	1	0	0	0	0	0	1	0
Extortion	Cooperative	0.05	0	1	0	0	19	5	1	1	0	0	0	0	0	0	0	0	0	0	0	0	0	0	0	0	0	0	0	0	0	0	0	0	0	0	0	0	0	0	0	0	0	0	0	0	0	0	0
Extortion	Competitive	0.1	2	1	1	0	16	4	5	1	0	1	0	0	0	0	0	0	0	0	0	0	0	0	0	0	0	0	0	0	0	0	1	0	0	0	0	0	0	0	0	0	0	0	0	0	0	0	0
Extortion	Cooperative	0.15	1	2	0	0	17	1	1	1	1	1	0	0	0	0	0	0	0	0	0	0	0	0	0	0	0	0	0	0	1	0	0	0	0	0	0	0	0	0	0	0	0	0	0	0	0	0	0
Generosity	Competitive	0.05	4	0	0	0	16	5	2	0	0	1	0	0	0	0	0	0	0	0	0	0	0	0	0	0	0	0	0	1	0	0	1	0	0	0	0	0	1	0	1	0	0	1	0	0	0	0	0
Generosity	Competitive	0	0	0	0	0	20	4	1	0	0	0	0	0	0	0	0	0	0	0	0	0	0	0	0	0	0	0	0	1	0	1	1	0	0	1	0	0	1	0	1	0	1	1	0	0	0	1	0
Extortion	Competitive	0.05	1	5	1	0	13	6	2	0	0	0	0	0	0	0	0	0	1	0	0	0	0	0	0	0	0	0	0	0	0	0	0	0	0	0	0	0	0	1	0	0	0	0	0	0	0	0	0
Generosity	Competitive	0.4	7	1	1	2	9	5	2	0	0	0	0	1	1	0	0	1	1	0	0	1	0	1	1	1	0	0	0	1	0	1	0	0	1	1	0	1	1	1	0	1	1	0	1	1	1	0	0
Generosity	Competitive	0.8	4	0	1	0	15	4	6	1	1	1	0	1	1	1	1	0	0	0	1	1	1	1	1	1	1	1	1	1	1	1	1	0	1	1	1	1	0	0	1	1	1	1	1	1	1	1	1
Extortion	Competitive	0.05	0	0	0	0	20	1	1	1	0	0	0	0	0	0	0	0	0	0	0	0	0	0	0	0	0	0	0	0	1	0	0	0	0	0	0	0	0	0	0	0	0	0	0	0	0	0	0
Generosity	Cooperative	0.5	7	0	3	0	10	5	5	1	1	1	0	0	1	0	0	0	0	0	0	1	1	1	1	0	1	0	1	1	1	1	1	0	0	1	0	0	0	0	0	0	1	1	1	1	0	1	1
Generosity	Cooperative	0.1	0	0	0	0	20	4	4	0	0	1	0	0	0	0	0	0	0	0	0	0	0	0	1	0	0	0	0	1	0	0	1	1	0	1	0	1	0	1	0	0	1	0	0	1	0	0	0
Generosity	Cooperative	0.35	2	0	1	0	17	7	1	1	0	0	1	1	0	0	0	0	1	0	0	0	1	0	0	1	0	1	0	1	1	1	0	1	1	0	1	0	0	1	0	0	0	1	1	0	1	0	1
Generosity	Competitive	0.25	10	0	1	0	9	5	6	0	0	0	0	1	1	0	1	0	0	1	1	0	0	0	0	0	0	0	0	1	0	1	0	1	1	1	1	1	0	1	1	1	0	0	1	0	1	1	0
Extortion	Cooperative	0.05	1	2	0	0	17	4	2	1	0	0	0	0	0	0	0	0	0	0	0	0	0	0	0	0	0	0	0	0	0	0	0	0	0	0	0	0	0	0	0	0	0	0	0	0	0	0	0
Extortion	Competitive	0.05	0	1	0	0	19	6	2	1	0	0	0	0	0	0	0	0	0	0	0	0	0	0	0	0	0	0	0	0	0	0	0	0	0	0	0	0	0	0	0	0	0	0	0	0	0	0	0
Extortion	Competitive	0.05	1	1	0	0	18	2	1	1	0	0	0	0	0	0	0	0	0	0	0	0	0	0	0	0	0	0	0	0	1	0	0	0	0	0	0	0	0	0	0	0	0	0	0	0	0	0	0
Extortion	Cooperative	0	0	0	0	0	20	2	2	0	0	0	0	0	0	0	0	0	0	0	0	0	0	0	0	0	0	0	0	0	0	0	0	0	0	0	0	0	0	0	0	0	0	0	0	0	0	0	0
Generosity	Cooperative	0	13	0	0	0	7	4	1	0	0	0	0	0	0	0	0	0	0	0	0	0	0	0	0	0	0	0	0	1	0	0	0	0	0	1	1	1	0	0	1	1	0	1	0	0	0	0	1
Generosity	Competitive	0.05	8	0	0	0	12	4	5	0	0	1	0	0	0	0	0	0	0	0	0	0	0	0	0	0	0	0	0	1	1	0	1	0	1	1	0	0	1	0	0	1	0	1	0	0	0	1	0
Generosity	Cooperative	0.75	17	0	0	0	3	5	1	0	0	0	0	1	1	1	1	1	1	1	1	1	1	1	1	1	1	1	0	1	0	0	0	1	1	1	1	1	1	1	1	1	1	1	1	1	1	1	1
Extortion	Competitive	0.5	7	1	6	0	6	6	5	0	1	1	0	0	0	0	1	1	0	1	1	1	0	0	0	0	1	1	1	0	0	1	1	0	0	0	0	1	1	0	0	1	0	0	0	0	0	0	0
Generosity	Competitive	0.3	9	0	1	3	7	5	4	1	0	0	0	1	0	1	0	0	0	0	0	1	0	1	0	1	0	0	0	1	1	0	0	1	1	0	1	0	1	0	0	0	1	0	1	0	1	0	0
Extortion	Cooperative	0.1	1	0	1	0	18	2	1	0	1	0	0	1	0	0	0	0	0	0	0	0	0	0	0	0	0	0	0	0	0	0	0	0	1	0	0	0	0	0	0	0	0	0	0	0	0	0	0
Generosity	Competitive	0.9	1	0	0	0	19	5	2	1	1	1	1	1	1	1	1	1	1	1	1	1	1	1	1	1	1	0	0	1	1	1	1	1	1	1	1	1	1	1	1	1	1	1	1	1	1	1	0
Generosity	Competitive	0	9	0	0	0	11	5	2	0	0	0	0	0	0	0	0	0	0	0	0	0	0	0	0	0	0	0	0	1	0	1	0	0	1	0	1	0	1	0	0	0	1	0	0	1	0	1	0
Generosity	Cooperative	0	7	0	0	0	13	2	3	0	0	0	0	0	0	0	0	0	0	0	0	0	0	0	0	0	0	0	0	1	0	0	0	0	1	0	1	0	0	0	1	0	1	0	1	0	1	0	0
Extortion	Cooperative	0.05	1	2	0	0	17	4	1	1	0	0	0	0	0	0	0	0	0	0	0	0	0	0	0	0	0	0	0	0	1	0	0	0	0	0	0	0	0	0	0	0	0	0	0	0	0	0	0
Extortion	Competitive	0.05	2	2	1	3	12	5	5	0	0	0	0	0	0	0	0	1	0	0	0	0	0	0	0	0	0	0	0	0	0	0	0	0	0	0	0	0	1	0	0	0	0	0	0	0	0	0	0
Generosity	Competitive	0.4	3	7	0	5	5	7	7	1	0	1	1	0	0	0	1	0	0	0	1	0	0	0	1	1	0	0	1	1	1	0	1	1	0	0	0	1	0	1	0	1	0	0	0	1	1	0	0
Generosity	Cooperative	0.4	0	12	2	6	0	7	6	1	0	1	1	1	1	1	0	1	0	0	1	0	0	0	0	0	0	0	0	1	1	1	1	1	1	1	1	0	1	1	0	1	0	1	0	0	0	0	1
Extortion	Cooperative	0.35	2	0	0	12	6	7	7	0	0	1	0	0	0	0	0	0	0	0	0	0	0	1	1	1	1	1	1	0	0	0	1	0	0	0	0	0	0	0	0	0	0	0	0	0	0	1	0
Extortion	Competitive	0.05	0	6	3	7	4	4	2	0	0	1	0	0	0	0	0	0	0	0	0	0	0	0	0	0	0	0	0	0	0	0	0	0	0	0	0	0	0	0	0	0	0	0	0	0	0	0	0
Extortion	Competitive	0.15	0	1	0	19	0	5	3	1	0	0	0	0	0	0	0	0	0	0	0	0	0	0	0	0	0	1	1	0	0	0	0	0	0	0	0	0	0	0	0	0	0	0	0	0	0	0	0
Generosity	Competitive	0.65	6	4	3	6	1	7	5	1	1	0	0	1	1	1	1	1	0	1	0	0	1	0	0	1	1	1	1	1	1	1	0	0	1	1	1	1	1	0	1	0	0	1	0	1	1	1	1
Generosity	Competitive	0.6	6	6	4	2	2	6	7	1	1	1	1	1	0	0	0	1	1	1	1	0	0	1	0	1	1	0	0	1	1	1	1	1	1	0	1	0	1	1	1	1	0	0	1	0	1	1	1
Extortion	Cooperative	0.2	8	2	7	2	1	3	5	1	0	0	0	1	0	0	0	0	1	0	0	1	0	0	0	0	0	0	0	0	1	0	0	0	1	0	0	0	0	1	0	0	0	0	0	0	0	0	0
Extortion	Cooperative	0.7	1	6	3	6	4	6	4	1	1	0	1	1	1	1	0	1	1	1	0	1	1	1	0	1	1	0	0	0	0	1	0	1	0	1	1	0	0	1	1	0	1	1	1	0	1	1	0
Extortion	Competitive	0.45	2	5	5	4	4	6	4	0	0	1	0	1	1	1	1	1	1	0	1	0	0	0	0	0	0	0	1	0	0	0	0	0	0	1	1	0	1	0	0	1	0	0	0	0	0	0	0
Generosity	Competitive	0.9	3	0	2	14	1	4	4	1	0	0	1	1	1	1	1	1	1	1	1	1	1	1	1	1	1	1	1	1	1	0	0	1	1	1	1	1	1	1	1	1	1	1	1	1	1	1	1
Generosity	Competitive	0.1	3	3	2	7	5	5	6	1	0	0	0	1	0	0	0	0	0	0	0	0	0	0	0	0	0	0	0	1	1	0	0	0	1	0	0	0	0	1	0	0	1	0	0	1	1	0	0
Generosity	Competitive	0.7	3	6	3	6	2	6	7	1	1	1	1	1	0	1	1	1	1	0	1	1	1	0	0	1	1	0	0	1	1	1	1	1	1	0	1	1	1	1	0	1	1	1	1	0	1	1	0
Extortion	Competitive	0.1	2	3	5	3	7	4	1	1	0	0	1	0	0	0	0	0	0	0	0	0	0	0	0	0	0	0	0	0	1	0	0	1	0	0	0	0	0	0	0	0	0	0	0	0	0	0	0
Generosity	Competitive	0.4	12	1	3	1	3	1	1	0	1	0	1	0	0	0	1	1	0	1	0	1	1	0	0	1	0	0	0	1	1	1	0	1	0	0	1	1	1	0	1	0	1	1	0	0	1	0	0
Extortion	Competitive	0	1	0	1	0	18	1	2	0	0	0	0	0	0	0	0	0	0	0	0	0	0	0	0	0	0	0	0	0	0	0	0	0	0	0	0	0	0	0	0	0	0	0	0	0	0	0	0
Extortion	Competitive	0.35	2	0	4	3	11	5	5	0	0	1	0	1	1	0	0	1	1	0	0	0	1	0	0	0	0	0	1	0	0	0	0	0	0	1	0	0	0	0	0	0	0	0	0	0	0	0	0
Extortion	Cooperative	0	3	0	15	2	0	2	7	0	0	0	0	0	0	0	0	0	0	0	0	0	0	0	0	0	0	0	0	0	0	0	0	0	0	0	0	0	0	0	0	0	0	0	0	0	0	0	0
Extortion	Cooperative	0.1	3	0	1	1	15	5	4	0	1	0	0	0	0	0	0	0	0	0	0	0	0	0	0	0	0	0	1	0	0	1	0	0	0	0	0	0	0	0	0	0	0	0	0	0	0	0	0
Extortion	Cooperative	1	14	0	4	0	2	4	1	1	1	1	1	1	1	1	1	1	1	1	1	1	1	1	1	1	1	1	1	0	1	1	1	1	1	1	0	0	1	1	1	1	0	1	1	0	1	1	0
Extortion	Cooperative	0.4	4	3	3	0	10	4	7	0	1	0	0	0	0	0	0	0	0	0	0	1	1	1	1	1	1	1	0	0	0	0	0	0	0	0	0	0	0	0	0	0	1	1	1	1	0	0	1
Extortion	Competitive	0.55	7	2	4	0	7	3	2	1	0	1	1	0	1	1	0	0	1	0	1	1	0	0	0	1	1	0	1	0	0	0	0	1	0	0	0	0	0	1	0	1	1	0	0	0	1	1	0
Generosity	Cooperative	0.3	7	4	4	3	2	5	4	0	1	1	0	0	0	1	1	0	0	0	0	0	0	0	1	1	0	0	0	1	1	1	1	0	0	1	1	1	0	0	0	0	0	0	1	1	1	0	0
Extortion	Cooperative	0.3	2	1	5	0	12	3	1	0	0	1	1	1	1	1	1	0	0	0	0	0	0	0	0	0	0	0	0	0	0	0	0	0	1	1	0	0	0	0	0	0	0	0	0	0	0	0	0
Generosity	Cooperative	0.5	8	0	7	1	4	6	6	0	1	0	0	0	1	1	1	0	1	0	1	1	1	1	0	0	0	0	1	1	0	1	0	1	0	1	1	1	0	1	0	1	1	1	1	0	0	0	0
Extortion	Cooperative	0.45	6	0	14	0	0	4	3	1	1	1	1	1	1	0	1	0	1	1	0	0	0	0	0	0	0	0	0	0	1	1	1	0	0	1	0	1	0	0	0	0	0	0	0	0	0	0	0
Extortion	Cooperative	0.35	3	5	11	0	1	6	5	0	0	1	1	1	1	1	1	1	0	0	0	0	0	0	0	0	0	0	0	0	0	0	0	0	1	1	0	0	1	0	0	0	0	0	0	0	0	0	0
Generosity	Cooperative	0.4	3	4	11	0	2	5	6	1	0	0	1	1	1	1	1	1	1	0	0	0	0	0	0	0	0	0	0	1	1	1	0	1	1	1	1	1	1	1	1	1	0	0	0	1	0	0	0
Extortion	Competitive	0.35	6	1	3	0	10	4	1	0	0	0	0	0	0	0	0	0	1	1	1	1	1	1	1	0	0	0	0	0	0	0	0	0	0	0	0	0	0	1	1	1	1	1	0	1	0	0	0
Generosity	Competitive	0.55	9	3	2	5	1	6	5	1	1	1	0	1	1	1	1	0	1	0	1	0	0	1	0	0	1	0	0	1	1	1	1	1	1	1	1	1	0	1	0	1	0	0	1	0	1	1	0
Generosity	Competitive	0.6	7	2	8	1	2	5	5	1	0	1	1	0	0	0	1	0	0	1	1	1	1	0	0	1	1	1	1	1	1	0	1	1	0	0	0	1	0	0	1	1	1	1	0	0	1	1	1
Extortion	Cooperative	0.15	1	2	15	0	2	2	2	1	1	1	0	0	0	0	0	0	0	0	0	0	0	0	0	0	0	0	0	0	1	0	1	0	0	0	0	0	0	0	0	0	0	0	0	0	0	0	0
[truncated: 69 more columns]
